# Supplementary material for: Intestinal TLR4 deletion exacerbates acute pancreatitis through gut microbiota dysbiosis and Paneth cells deficiency
Source: Gut Microbes. 2022 Aug 18;14(1):2112882. doi: 10.1080/19490976.2022.2112882 (PMC9397436; doi:10.1080/19490976.2022.2112882)
Supplement: Supplemental Material [file KGMI_A_2112882_SM2628.zip]

Archive with 2 entries (2 files):
- revised supplemental information202208.docx
- revised supplemental materials and methods202208.docx
